# Supplementary material for: 2-Chloro-4-nitro-1H-imidazole
Source: Acta Crystallogr Sect E Struct Rep Online. 2010 Jun 26;66(Pt 7):o1828–9. doi: 10.1107/S1600536810024542 (PMC3006860; doi:10.1107/S1600536810024542)
Supplement: Supplementary file 2 [file e-66-o1828-Isup2.hkl]

# 
# h,k,l, Fc-squared, Fo-squared, sigma(Fo-squared) and status flag 
# 
data_I
_shelx_title ' ach1m in P2(1)/c (100K)' 
_shelx_refln_list_code          4 
_shelx_F_calc_maximum      200.81 
_exptl_crystal_F_000       296.00 
_reflns_d_resolution_high  0.7108 
 
loop_ 
 _symmetry_equiv_pos_as_xyz 
 'x, y, z' 
 '-x, y+1/2, -z+1/2' 
 '-x, -y, -z' 
 'x, -y-1/2, z-1/2' 
 
_cell_length_a     5.9051 
_cell_length_b    10.0329 
_cell_length_c     9.1503 
_cell_angle_alpha  90.000 
_cell_angle_beta  105.180 
_cell_angle_gamma  90.000 
 
_shelx_F_squared_multiplier     1.000 
 
loop_ 
 _refln_index_h 
 _refln_index_k 
 _refln_index_l 
 _refln_F_squared_calc 
 _refln_F_squared_meas 
 _refln_F_squared_sigma 
 _refln_observed_status 
   1   0   0      742.70      678.69     13.43 o 
   2   0   0       57.78       47.23      3.76 o 
   3   0   0       33.56       35.21      4.56 o 
   4   0   0      733.49      724.16     18.45 o 
   5   0   0     1086.06     1121.54     21.61 o 
   6   0   0       12.68       17.20      7.00 o 
   7   0   0      760.81      683.30     32.21 o 
   1   1   0      248.02      263.74      3.94 o 
   2   1   0     1279.73     1226.44     13.48 o 
   3   1   0     2316.46     2265.34     23.73 o 
   4   1   0      138.21      140.89      5.90 o 
   5   1   0      210.66      221.09      7.63 o 
   6   1   0       17.62        9.46      4.97 o 
   7   1   0        4.55       -4.28      5.56 o 
   0   2   0     1052.05     1029.60    133.56 o 
   1   2   0     1729.60     1678.34     26.75 o 
   2   2   0       17.97       14.75      1.81 o 
   3   2   0        0.53        0.05      1.19 o 
   4   2   0      226.52      232.69      7.26 o 
   5   2   0       34.88       36.18      4.07 o 
   6   2   0       85.44       80.05      6.58 o 
   7   2   0      116.11      103.79     11.20 o 
   2   3   0       64.85       67.77      2.78 o 
   3   3   0       20.40       27.07      2.01 o 
   4   3   0       52.26       66.17      4.94 o 
   5   3   0       81.56       72.39      5.05 o 
   6   3   0      165.02      167.43      8.28 o 
   7   3   0        6.66       -3.84     16.31 o 
   0   4   0     2079.08     2359.84     44.47 o 
   1   4   0      549.21      634.08      8.63 o 
   2   4   0      765.41      759.40      9.55 o 
   3   4   0      513.66      534.23      8.30 o 
   4   4   0      753.45      778.08     12.68 o 
   5   4   0      179.38      180.05      6.85 o 
   6   4   0       48.17       54.47      9.68 o 
   7   4   0      133.55      120.76     19.28 o 
   1   5   0      552.17      513.00      6.93 o 
   2   5   0      631.40      648.06      8.99 o 
   3   5   0      441.68      425.02      8.21 o 
   4   5   0       23.56       23.32      2.70 o 
   5   5   0       96.86       96.83      5.75 o 
   6   5   0      157.66      169.69      8.98 o 
   7   5   0        5.75        4.71      7.28 o 
   0   6   0     3649.51     4289.32     44.21 o 
   1   6   0       29.36       28.69      1.96 o 
   2   6   0       94.96       85.25      4.56 o 
   3   6   0      207.37      213.38      6.90 o 
   4   6   0      257.81      256.28      6.68 o 
   5   6   0      295.00      289.06      9.77 o 
   6   6   0        3.13       -4.36      3.80 o 
   7   6   0      101.39      109.34     14.86 o 
   1   7   0      198.99      220.62      4.78 o 
   2   7   0        0.09       -0.63      1.21 o 
   3   7   0        1.25        0.39      1.50 o 
   4   7   0       18.20       16.27      2.63 o 
   5   7   0       10.72       12.21      3.49 o 
   6   7   0       47.25       47.17      7.33 o 
   0   8   0     1591.07     1682.16     36.30 o 
   1   8   0      297.49      316.18      6.67 o 
   2   8   0      114.53      111.93      4.66 o 
   3   8   0       33.26       34.15      3.06 o 
   4   8   0      458.17      429.62      9.82 o 
   5   8   0      317.21      309.86      9.28 o 
   6   8   0        2.59        9.99      7.93 o 
   1   9   0      223.49      242.43      6.18 o 
   2   9   0      100.32       95.59      6.28 o 
   3   9   0       99.31       97.69      4.79 o 
   4   9   0        0.06        3.57      2.36 o 
   5   9   0      122.23      126.83      6.79 o 
   6   9   0       76.28       93.43     12.15 o 
   0  10   0      260.93      275.39     14.05 o 
   1  10   0      307.25      309.68      7.40 o 
   2  10   0      467.37      438.45      9.76 o 
   3  10   0      259.93      237.39      6.90 o 
   4  10   0       94.77      104.54      5.57 o 
   5  10   0       45.08       48.21      5.04 o 
   1  11   0        8.14        6.47      2.93 o 
   2  11   0       56.95       47.28      4.11 o 
   3  11   0       24.40       18.56      3.19 o 
   4  11   0        7.11        7.70      2.95 o 
   5  11   0        7.81       21.99     11.10 o 
   0  12   0       18.84       13.26      5.94 o 
   1  12   0       36.45       38.40      5.27 o 
   2  12   0       26.39       20.03      3.06 o 
   3  12   0        0.01        8.07      2.94 o 
   4  12   0        2.29        3.78      4.66 o 
   1  13   0      121.44      127.78      8.69 o 
   2  13   0        8.33       12.28      3.81 o 
   3  13   0      235.42      236.98      9.93 o 
   0  14   0      822.31      914.97     45.83 o 
   1  14   0       16.88        9.62      7.16 o 
  -7   1   1       94.26       84.74      9.00 o 
  -6   1   1       43.89       41.07      8.45 o 
  -5   1   1      160.98      160.72      6.61 o 
  -4   1   1        3.11        3.21      1.83 o 
  -3   1   1       10.34       13.19      1.87 o 
  -2   1   1     1414.28     1465.78     18.01 o 
  -1   1   1       76.52       84.79      3.74 o 
   0   1   1       23.39       20.85      0.98 o 
   1   1   1      198.72      192.66      5.41 o 
   2   1   1       39.59       30.27      2.19 o 
   3   1   1      223.80      209.84      5.08 o 
   4   1   1       12.73       13.96      2.48 o 
   5   1   1       44.94       44.87      5.56 o 
   6   1   1       56.10       57.72      8.14 o 
   7   1   1        4.30       -7.19      5.39 o 
  -7   2   1      176.44      161.83     10.72 o 
  -6   2   1      299.54      288.65      9.30 o 
  -5   2   1       25.93       27.04      3.92 o 
  -4   2   1     2007.96     2094.81     21.93 o 
  -3   2   1      123.11      120.45      5.05 o 
  -2   2   1     2029.21     2088.28     23.60 o 
  -1   2   1      124.88      111.14      4.18 o 
   0   2   1     5028.88     5163.41     46.92 o 
   1   2   1     5855.82     5836.45     61.21 o 
   2   2   1        1.75        4.44      1.10 o 
   3   2   1     1515.19     1512.58     17.48 o 
   4   2   1       19.28       19.71      2.66 o 
   5   2   1      824.20      852.63     24.00 o 
   6   2   1       27.70       28.51      6.12 o 
   7   2   1      114.85       99.16     11.45 o 
  -7   3   1        0.07       -2.29      6.00 o 
  -6   3   1       65.98       63.48      5.58 o 
  -5   3   1      844.42      846.19     14.44 o 
  -4   3   1       54.86       53.18      3.97 o 
  -3   3   1       28.17       22.03      2.39 o 
  -2   3   1     1361.35     1389.21     14.47 o 
  -1   3   1     3077.96     3280.35     30.22 o 
   0   3   1      620.28      633.78      8.08 o 
   1   3   1       71.39       34.12      4.53 o 
   2   3   1     1764.13     1701.75     16.92 o 
   3   3   1      125.24      112.04      4.62 o 
   4   3   1       92.24       98.49      4.78 o 
   5   3   1      113.74      113.06      6.30 o 
   6   3   1      405.04      395.73     13.30 o 
   7   3   1      101.07       85.08     11.28 o 
  -7   4   1       53.86       47.96      7.76 o 
  -6   4   1       87.56       84.36      6.14 o 
  -5   4   1       45.76       55.84      4.68 o 
  -4   4   1      149.95      144.39      5.59 o 
  -3   4   1       20.78       22.46      2.21 o 
  -2   4   1       78.66       85.24      3.01 o 
  -1   4   1        0.02        0.06      0.70 o 
   0   4   1      784.52      779.51     14.77 o 
   1   4   1      843.62      827.92     16.14 o 
   2   4   1        0.61        0.24      0.92 o 
   3   4   1      145.95      139.74      4.41 o 
   4   4   1        0.13       -1.90      2.14 o 
   5   4   1       26.62       25.49      3.87 o 
   6   4   1        4.23        1.34      3.74 o 
   7   4   1       50.90       39.62      6.92 o 
  -7   5   1        0.28        0.40      3.92 o 
  -6   5   1      214.90      224.16      9.53 o 
  -5   5   1      308.14      311.58      8.84 o 
  -4   5   1      122.86      130.27      4.90 o 
  -3   5   1       75.87       90.27      4.11 o 
  -2   5   1      151.54      176.00      5.46 o 
  -1   5   1      849.39      943.21      9.92 o 
   0   5   1      596.70      643.31      8.78 o 
   1   5   1      536.89      565.63      8.30 o 
   2   5   1      703.12      709.48     14.31 o 
   3   5   1      138.23      139.53      4.61 o 
   4   5   1       20.94       22.42      2.62 o 
   5   5   1       16.28       20.52      3.89 o 
   6   5   1      147.68      161.46     16.64 o 
   7   5   1      114.16       91.37     18.75 o 
  -7   6   1        1.81        1.43      9.40 o 
  -6   6   1       26.81       32.81      5.05 o 
  -5   6   1        4.71        2.92      2.58 o 
  -4   6   1     1323.47     1306.30     16.85 o 
  -3   6   1      205.12      200.82      5.91 o 
  -2   6   1      797.04      809.48     12.23 o 
  -1   6   1       57.30       56.04      2.58 o 
   0   6   1      164.11      145.71      5.31 o 
   1   6   1      519.64      520.24      7.96 o 
   2   6   1        6.41        6.97      1.86 o 
   3   6   1      582.66      569.30      9.31 o 
   4   6   1      104.37      103.22      5.11 o 
   5   6   1      717.11      727.87     20.45 o 
   6   6   1       21.93       31.82      9.32 o 
   7   6   1        1.58        0.04      7.44 o 
  -7   7   1      295.34      359.85     18.26 o 
  -6   7   1        7.12       14.11      7.17 o 
  -5   7   1      312.01      308.71      9.09 o 
  -4   7   1        0.61        2.27      1.89 o 
  -3   7   1      129.37      115.71      4.49 o 
  -2   7   1      716.95      408.85     14.85 o 
   2   7   1      349.71      325.57      7.10 o 
   3   7   1       54.76       62.07      3.75 o 
   4   7   1       18.88       17.88      3.04 o 
   5   7   1       88.18       83.51      5.83 o 
   6   7   1      122.04      117.27     10.80 o 
  -6   8   1        0.44        6.59      4.59 o 
  -5   8   1       14.48       14.26      3.28 o 
  -4   8   1      859.96      834.28     13.45 o 
  -3   8   1        0.46        2.33      1.70 o 
  -2   8   1     1699.94     1616.74     19.13 o 
  -1   8   1      100.81       88.24      3.27 o 
   0   8   1        2.45        1.16      1.92 o 
   1   8   1       54.16       56.91      3.14 o 
   2   8   1       27.29       18.91      2.43 o 
   3   8   1     1375.00     1307.66     17.93 o 
   4   8   1        2.57        5.52      2.42 o 
   5   8   1      388.02      396.45     10.54 o 
   6   8   1        3.34       19.59     14.59 o 
  -6   9   1       20.26       24.92      9.57 o 
  -5   9   1       22.93       15.50      3.79 o 
  -4   9   1       85.55       83.22      5.07 o 
  -3   9   1      310.10      287.80      7.33 o 
  -2   9   1       34.94       27.62      2.83 o 
  -1   9   1       54.61       59.23      3.73 o 
   0   9   1       69.20       66.09      5.90 o 
   1   9   1      175.50      166.63      4.98 o 
   2   9   1       31.27       25.97      2.92 o 
   3   9   1        3.45        3.60      2.04 o 
   4   9   1      166.24      165.91      6.67 o 
   5   9   1       65.88       68.71      5.65 o 
  -5  10   1       32.84       36.97      4.60 o 
  -4  10   1       56.22       54.87      4.48 o 
  -3  10   1        5.37        6.45      2.24 o 
  -2  10   1       12.69       11.34      2.30 o 
  -1  10   1      150.22      154.57      5.50 o 
   0  10   1      594.26      591.10     14.67 o 
   1  10   1      543.92      516.88      9.46 o 
   2  10   1       49.58       43.35      3.67 o 
   3  10   1       16.77       14.19      2.95 o 
   4  10   1       13.14       21.33      4.97 o 
   5  10   1       61.83       58.08      5.43 o 
  -5  11   1      162.10      160.61     14.19 o 
  -4  11   1       15.25       20.26      3.22 o 
  -3  11   1      259.97      227.96      7.07 o 
  -2  11   1       66.98       67.46      4.49 o 
  -1  11   1      275.46      302.46      9.50 o 
   0  11   1       69.24       79.14      6.76 o 
   1  11   1        1.57        4.16      3.12 o 
   2  11   1      362.04      365.27      9.01 o 
   3  11   1        5.22       10.30      3.17 o 
   4  11   1      178.68      176.19      7.29 o 
  -4  12   1      190.58      197.38      7.88 o 
  -3  12   1       18.38       24.83      4.57 o 
  -2  12   1      115.75      113.24      5.64 o 
  -1  12   1      104.93      104.20      7.03 o 
   0  12   1      148.20      144.89      8.85 o 
   1  12   1      216.95      218.68      9.74 o 
   2  12   1       30.70       30.70      3.60 o 
   3  12   1      142.25      146.88      6.66 o 
   4  12   1        0.21        5.07      4.58 o 
  -3  13   1        2.48       12.81      3.84 o 
  -2  13   1      128.04      142.80      8.06 o 
  -1  13   1        0.19        6.28      3.61 o 
   0  13   1        0.67       -0.33      3.19 o 
   1  13   1        6.62       10.38      4.12 o 
   2  13   1        0.02        9.97      5.97 o 
   0  14   1       20.32       27.50      8.29 o 
  -8   0   2       54.64       65.12     14.81 o 
  -7   0   2       63.43       59.13     10.09 o 
  -6   0   2     1462.64     1361.73     33.49 o 
  -5   0   2       22.89       15.26      5.93 o 
  -4   0   2      992.79     1027.05     18.63 o 
  -3   0   2     2163.46     2421.14     40.94 o 
  -2   0   2      487.03      525.11     11.01 o 
  -1   0   2      592.09      571.06     20.69 o 
   0   0   2      712.43      700.50      9.37 o 
   1   0   2    40323.23    39752.43    528.22 o 
   2   0   2      262.71      254.84      6.41 o 
   3   0   2        4.55        7.77      2.61 o 
   4   0   2      315.49      336.43     13.22 o 
   5   0   2      179.60      184.18     10.50 o 
   6   0   2      685.04      703.15     31.54 o 
   7   0   2        0.60      -11.02      8.07 o 
  -8   1   2        8.11       -2.11      8.35 o 
  -7   1   2       10.11       -2.45      4.65 o 
  -6   1   2       72.88       67.61      6.69 o 
  -5   1   2        0.34        6.06      2.84 o 
  -4   1   2      787.61      785.74     11.19 o 
  -3   1   2      152.80      167.52      4.44 o 
  -2   1   2     3603.65     3802.35     45.45 o 
  -1   1   2      901.25      863.60     11.19 o 
   0   1   2      270.75      267.95      3.12 o 
   1   1   2     1824.32     1775.01     17.30 o 
   2   1   2       26.44       39.54      1.87 o 
   3   1   2      584.57      562.54      9.03 o 
   4   1   2      664.53      672.06     11.37 o 
   5   1   2       82.26       80.88      6.80 o 
   6   1   2       16.68       10.39      6.42 o 
   7   1   2       20.84        5.83      7.09 o 
  -8   2   2        1.02      -19.23      9.62 o 
  -7   2   2       30.20       17.44      6.18 o 
  -6   2   2      288.83      282.44     10.79 o 
  -5   2   2      114.76      115.07      5.83 o 
  -4   2   2      146.66      228.75      8.39 o 
  -3   2   2      295.55      311.41      6.72 o 
  -2   2   2      169.64      171.12      5.66 o 
  -1   2   2      153.68      137.32      4.26 o 
   0   2   2     1051.93      982.86      8.75 o 
   1   2   2      486.14      473.89      5.68 o 
   2   2   2      783.30      754.65      8.11 o 
   3   2   2        0.30        0.04      1.32 o 
   4   2   2       26.85       27.77      3.22 o 
   5   2   2      114.57      102.87      7.56 o 
   6   2   2        9.38       -2.44      5.89 o 
   7   2   2       44.78       27.94      8.63 o 
  -7   3   2       13.80        1.51      4.87 o 
  -6   3   2       31.87       24.23      6.43 o 
  -5   3   2      272.93      294.22      8.55 o 
  -4   3   2      279.73      277.45      7.49 o 
  -3   3   2      430.66      516.94      8.91 o 
  -2   3   2        2.71        6.77      1.25 o 
  -1   3   2        0.00       -0.83      0.60 o 
   0   3   2     1124.30     1048.96     12.52 o 
   1   3   2       29.29       27.42      1.95 o 
   2   3   2      456.82      430.71      6.99 o 
   3   3   2      100.66       98.35      3.27 o 
   4   3   2       30.56       34.09      3.92 o 
   5   3   2        0.08        0.32      3.20 o 
   6   3   2        8.29        4.28      4.22 o 
   7   3   2       64.83       46.13     14.03 o 
  -7   4   2      119.34      101.82     10.05 o 
  -6   4   2      247.69      243.82      8.79 o 
  -5   4   2      254.95      262.35      8.15 o 
  -4   4   2       38.27       48.30      3.93 o 
  -3   4   2     1312.71     1373.03     15.78 o 
  -2   4   2      390.75      430.75      5.99 o 
  -1   4   2     1562.12     1679.40     15.96 o 
   0   4   2     1262.29     1350.33     19.91 o 
   1   4   2     1145.64     1110.72     12.92 o 
   2   4   2       13.53       14.42      1.58 o 
   3   4   2      157.08      152.79      4.92 o 
   4   4   2      351.29      370.40      8.45 o 
   5   4   2      277.46      298.81     10.68 o 
   6   4   2      161.94      164.94      9.42 o 
   7   4   2        0.33       -6.92      7.91 o 
  -7   5   2       25.67       21.08      5.47 o 
  -6   5   2      118.66      124.05      7.63 o 
  -5   5   2      188.19      201.93      7.38 o 
  -4   5   2      450.53      407.79      9.18 o 
  -3   5   2       19.32       16.16      2.47 o 
  -2   5   2      788.30      771.02      9.10 o 
  -1   5   2      216.74      232.75      6.98 o 
   0   5   2      332.31      291.06      6.01 o 
   1   5   2      416.84      408.45      6.67 o 
   2   5   2      421.22      392.68      8.61 o 
   3   5   2      534.61      536.17      8.71 o 
   4   5   2       89.37       89.83      6.02 o 
   5   5   2       74.31       70.00      6.70 o 
   6   5   2        0.32       -2.05      5.81 o 
   7   5   2       78.61       90.32     14.99 o 
  -7   6   2       19.01       19.17      7.00 o 
  -6   6   2      163.10      159.30      7.67 o 
  -5   6   2        8.91       10.56      3.03 o 
  -4   6   2      291.92      303.00      7.35 o 
  -3   6   2      461.44      460.89      9.97 o 
  -2   6   2       81.15       84.31      3.02 o 
  -1   6   2      227.02      224.18      5.64 o 
   0   6   2       25.05       19.34      2.14 o 
   1   6   2     2357.58     2486.29     31.73 o 
   2   6   2        0.63        1.07      1.30 o 
   3   6   2       21.33       19.40      2.30 o 
   4   6   2      216.35      234.42      7.12 o 
   5   6   2      105.54      107.51     10.13 o 
   6   6   2      168.19      154.76      9.94 o 
  -7   7   2        0.61        0.28     13.56 o 
  -6   7   2        5.82        6.86      4.20 o 
  -5   7   2       68.20       64.05      5.20 o 
  -4   7   2       12.51       11.15      2.36 o 
  -3   7   2        3.11        1.52      1.55 o 
  -2   7   2        3.86        5.13      1.63 o 
  -1   7   2        0.00        0.39      1.34 o 
   0   7   2      313.94      335.13     10.08 o 
   1   7   2        1.48        1.03      1.77 o 
   2   7   2       44.82       55.82      3.43 o 
   3   7   2        0.79       -0.62      1.71 o 
   4   7   2        0.24        0.07      2.24 o 
   5   7   2       21.41       25.55      3.92 o 
   6   7   2        5.96        1.85      4.60 o 
  -6   8   2       57.20       59.00      5.71 o 
  -5   8   2        5.67        7.82      2.88 o 
  -4   8   2      279.88      290.28      7.61 o 
  -3   8   2      733.90      653.91     12.62 o 
  -2   8   2        4.70        3.16      1.69 o 
  -1   8   2      140.47      137.75      5.13 o 
   0   8   2       86.78       92.85      6.01 o 
   1   8   2     1224.12     1182.77     19.92 o 
   2   8   2      410.57      398.06      8.27 o 
   3   8   2       41.05       43.54      3.74 o 
   4   8   2       41.18       39.31      4.08 o 
   5   8   2      182.57      188.45     10.10 o 
   6   8   2      220.74      233.99     22.90 o 
  -6   9   2      119.62      129.85     17.21 o 
  -5   9   2       91.54       94.06      6.38 o 
  -4   9   2      392.72      369.94      8.91 o 
  -3   9   2       52.12       53.09      3.90 o 
  -2   9   2      226.13      224.73      6.36 o 
  -1   9   2        0.20        1.05      1.59 o 
   0   9   2      176.15      192.40      7.89 o 
   1   9   2      114.68      105.90      6.26 o 
   2   9   2      135.53      138.51      5.19 o 
   3   9   2      200.52      204.20      6.70 o 
   4   9   2        7.95        9.89      2.92 o 
   5   9   2       11.74       18.39      5.82 o 
  -5  10   2       59.42       57.26      4.98 o 
  -4  10   2       10.89       18.11      3.36 o 
  -3  10   2      176.20      175.34      6.10 o 
  -2  10   2      160.16      151.33      5.55 o 
  -1  10   2      694.07      679.49     11.82 o 
   0  10   2      448.43      442.64     12.57 o 
   1  10   2      164.14      161.44      7.74 o 
   2  10   2      101.32       94.94      4.84 o 
   3  10   2      182.48      171.70      6.44 o 
   4  10   2      234.27      238.72      8.24 o 
   5  10   2       29.53       42.87     10.66 o 
  -5  11   2        1.71        8.03      4.13 o 
  -4  11   2        0.74        6.25      3.52 o 
  -3  11   2        6.90       10.87      2.53 o 
  -2  11   2       43.89       37.74      3.70 o 
  -1  11   2       20.14       16.29      3.48 o 
   0  11   2        0.92        5.31      3.25 o 
   1  11   2        6.12        5.54      3.15 o 
   2  11   2       36.82       26.67      4.54 o 
   3  11   2       56.24       50.24      4.44 o 
   4  11   2        3.95        3.30      3.35 o 
  -4  12   2        9.34       12.24      3.87 o 
  -3  12   2       15.14       23.54      4.67 o 
  -2  12   2        5.08       13.13      4.27 o 
  -1  12   2       18.21       12.49      3.15 o 
   0  12   2        2.86        4.11      3.08 o 
   1  12   2       15.80       12.69      4.02 o 
   2  12   2       57.36       63.91      7.48 o 
   3  12   2       17.62       22.80      6.04 o 
  -3  13   2      112.20      116.95      7.96 o 
  -2  13   2      311.61      326.69     10.95 o 
  -1  13   2        0.76        4.41      3.25 o 
   0  13   2      158.02      145.69      8.33 o 
   1  13   2       39.28       46.40      5.98 o 
   2  13   2       40.14       38.08      8.63 o 
  -8   1   3      113.03       86.27      9.14 o 
  -7   1   3        3.02       -7.60      4.58 o 
  -6   1   3      252.07      251.96     10.40 o 
  -5   1   3      196.57      206.15      8.73 o 
  -4   1   3      196.24      214.98      5.87 o 
  -3   1   3      116.99      130.40      4.39 o 
  -2   1   3      144.86      162.58      4.10 o 
  -1   1   3     2266.58     2307.20     22.34 o 
   0   1   3       65.93       61.24      1.78 o 
   1   1   3      231.74      212.91      4.03 o 
   2   1   3      356.67      358.89      5.48 o 
   3   1   3       11.64       11.83      2.21 o 
   4   1   3        2.54        2.29      2.52 o 
   5   1   3       18.25       19.20      4.55 o 
   6   1   3       52.27       43.84      8.61 o 
   7   1   3        4.73       -9.29      6.40 o 
  -8   2   3        9.76       -8.75      9.71 o 
  -7   2   3      214.84      218.83     10.64 o 
  -6   2   3      142.86      131.36      7.96 o 
  -5   2   3      478.14      479.11     10.76 o 
  -4   2   3      433.89      416.79      8.94 o 
  -3   2   3     3054.52     3368.48     37.99 o 
  -2   2   3      205.00      203.96      4.70 o 
  -1   2   3      655.21      674.06      6.91 o 
   0   2   3      492.98      423.16      4.89 o 
   1   2   3     1002.52     1007.24     19.42 o 
   2   2   3     2531.02     2527.70     23.41 o 
   3   2   3       34.51       37.57      2.63 o 
   4   2   3      597.22      601.30     12.21 o 
   5   2   3        1.17       -0.43      3.37 o 
   6   2   3      250.51      259.06     11.56 o 
   7   2   3       63.15       30.33      8.94 o 
  -8   3   3      207.10      168.90     17.23 o 
  -7   3   3       41.92       28.43      6.16 o 
  -6   3   3       20.91       27.87      5.37 o 
  -5   3   3        4.65       10.98      2.92 o 
  -4   3   3      961.53      990.93     14.87 o 
  -3   3   3       16.07       18.23      2.60 o 
  -2   3   3        1.56        0.94      1.02 o 
  -1   3   3     2555.32     2548.68     20.79 o 
   0   3   3     1806.66     1795.20     13.24 o 
   1   3   3      612.47      539.54      8.47 o 
   2   3   3       39.59       41.03      2.25 o 
   3   3   3      644.25      656.52      9.50 o 
   4   3   3       15.60       18.85      3.86 o 
   5   3   3       71.48       72.45      7.15 o 
   6   3   3       87.26       71.02      7.62 o 
  -7   4   3       49.14       35.24      6.57 o 
  -6   4   3       57.73       57.64      5.41 o 
  -5   4   3      103.55      103.29      5.86 o 
  -4   4   3      151.08      176.72      6.43 o 
  -3   4   3      380.86      383.05      8.57 o 
  -2   4   3       58.42       65.86      2.67 o 
  -1   4   3        3.42        2.23      1.01 o 
   0   4   3       10.59        6.72      1.58 o 
   1   4   3      254.26      249.82      4.50 o 
   2   4   3      378.46      354.53      6.78 o 
   3   4   3        0.01        0.04      1.91 o 
   4   4   3       81.95       88.21      4.86 o 
   5   4   3        7.51        4.79      4.01 o 
   6   4   3        0.92       -5.07      3.84 o 
  -7   5   3       11.47        5.26      5.51 o 
  -6   5   3        3.68       -0.81      4.11 o 
  -5   5   3      297.72      295.02      8.80 o 
  -4   5   3      458.96      457.52      9.88 o 
  -3   5   3      322.26      351.02      8.38 o 
  -2   5   3      148.57      177.68      3.91 o 
  -1   5   3       60.53       72.56      3.03 o 
   0   5   3      413.14      437.13      7.71 o 
   1   5   3      296.50      292.16      5.57 o 
   3   5   3      326.96      340.62      7.80 o 
   4   5   3       88.97       93.73      5.09 o 
   5   5   3        4.87       -0.48      3.44 o 
   6   5   3        0.01       -4.76      5.63 o 
  -7   6   3      160.80      170.39      8.96 o 
  -6   6   3       13.90       12.05      3.64 o 
  -5   6   3       77.93       87.88      5.85 o 
  -4   6   3      164.53      168.34      6.26 o 
  -3   6   3     1477.95     1475.14     17.65 o 
  -2   6   3      216.15      205.39      5.54 o 
  -1   6   3      467.59      471.20      8.47 o 
   0   6   3      247.36      226.24      7.49 o 
   1   6   3        1.14        0.83      1.55 o 
   2   6   3      561.31      556.74      9.35 o 
   3   6   3       73.28       78.53      4.34 o 
   4   6   3      224.19      226.99      7.19 o 
   5   6   3       35.52       25.94      5.08 o 
   6   6   3      261.86      261.21     17.28 o 
  -7   7   3        0.11        0.88     10.12 o 
  -6   7   3      558.29      580.41     13.85 o 
  -5   7   3       46.59       51.53      4.83 o 
  -4   7   3      370.89      345.29      8.84 o 
  -3   7   3      195.06      172.56      5.39 o 
  -2   7   3      310.92      285.36      5.51 o 
  -1   7   3     1627.69     1691.35     20.86 o 
   0   7   3      213.29      202.25      6.89 o 
   1   7   3      443.23      450.82     10.47 o 
   2   7   3        8.05        7.88      1.86 o 
   3   7   3      154.45      157.25      5.62 o 
   4   7   3       29.07       24.68      3.36 o 
   5   7   3        1.33        5.67      4.13 o 
   6   7   3      129.55       99.02     10.69 o 
  -6   8   3        2.39        9.09      4.55 o 
  -5   8   3        2.72        2.25      2.69 o 
  -4   8   3      126.72      131.31      5.55 o 
  -3   8   3     1156.60     1123.34     15.57 o 
  -2   8   3       28.74       27.77      2.82 o 
  -1   8   3     1071.25     1035.87     14.34 o 
   0   8   3      207.55      190.77      7.37 o 
   1   8   3       58.69       59.46      4.86 o 
   2   8   3      146.68      142.30      5.58 o 
   3   8   3        3.76        2.57      2.60 o 
   4   8   3      653.77      674.33     13.19 o 
   5   8   3        2.63        2.49      4.36 o 
  -6   9   3       12.94       21.67      6.13 o 
  -5   9   3       66.63       69.06      5.70 o 
  -4   9   3        8.04       11.54      2.58 o 
  -3   9   3       49.13       50.74      3.92 o 
  -2   9   3      306.96      317.78      7.59 o 
  -1   9   3      156.64      151.28      4.96 o 
   0   9   3       57.00       61.94      5.53 o 
   1   9   3        0.84       -1.00      2.20 o 
   2   9   3      169.93      153.53      5.66 o 
   3   9   3       19.15       16.13      3.90 o 
   4   9   3       40.01       31.42      4.00 o 
   5   9   3       58.29       59.84      7.12 o 
  -5  10   3      227.08      236.44      8.95 o 
  -4  10   3       10.51        9.26      4.35 o 
  -3  10   3       18.28       15.25      2.66 o 
  -2  10   3       91.45       76.83      4.79 o 
  -1  10   3        6.95        8.89      2.19 o 
   0  10   3      181.35      180.04      8.19 o 
   1  10   3      370.77      338.43     10.80 o 
   2  10   3      301.40      286.11     11.65 o 
   3  10   3        1.97        5.19      3.04 o 
   4  10   3       13.73       20.79      3.92 o 
  -5  11   3        7.64       21.42      7.34 o 
  -4  11   3      211.34      210.83      8.93 o 
  -3  11   3       88.90       87.82      5.13 o 
  -2  11   3      196.76      187.05      6.53 o 
  -1  11   3      148.92      150.87      6.35 o 
   0  11   3       90.07      101.76      6.70 o 
   1  11   3      153.17      171.22      8.46 o 
   2  11   3       26.30       27.24      5.23 o 
   3  11   3      257.62      261.50      8.84 o 
   4  11   3        5.31        7.48      3.58 o 
  -4  12   3       43.66       39.30      5.19 o 
  -3  12   3      239.91      239.71      7.77 o 
  -2  12   3       82.88       88.32      5.40 o 
  -1  12   3       30.53       30.25      3.96 o 
   0  12   3      161.76      155.08      7.59 o 
   1  12   3       48.88       43.51      5.50 o 
   2  12   3      169.79      168.66     10.38 o 
   3  12   3        1.47        7.10      4.96 o 
  -3  13   3       12.03       13.09      4.21 o 
  -2  13   3        1.70       14.05      6.24 o 
  -1  13   3      218.32      227.61      9.32 o 
   0  13   3        2.65        7.28      3.31 o 
   1  13   3        0.02        4.66      7.36 o 
  -8   0   4       98.84       82.63     12.64 o 
  -7   0   4       61.26       54.70      9.77 o 
  -6   0   4      162.61      173.67     11.86 o 
  -5   0   4     1691.99     1604.17     34.73 o 
  -4   0   4        5.25        0.89      3.33 o 
  -3   0   4      289.03      359.98      8.95 o 
  -2   0   4     3136.82     3382.27     41.90 o 
  -1   0   4     1534.84     1483.18     46.05 o 
   0   0   4      560.59      502.45     20.84 o 
   1   0   4      173.83      202.57     19.96 o 
   2   0   4     7947.67     8128.26    114.62 o 
   3   0   4      214.13      230.66     10.63 o 
   4   0   4       15.48        8.81      4.68 o 
   5   0   4      276.63      281.61     22.83 o 
   6   0   4       28.51       20.66     10.23 o 
  -8   1   4      312.90      284.71     12.92 o 
  -7   1   4       32.40       28.27      5.87 o 
  -6   1   4       86.08       89.85      6.80 o 
  -5   1   4      601.60      654.07     15.21 o 
  -4   1   4       22.37       29.05      3.31 o 
  -3   1   4     1268.36     1310.71     16.11 o 
  -2   1   4       36.81       40.20      3.28 o 
  -1   1   4     1665.36     1596.22     19.27 o 
   0   1   4       59.46       52.04      2.33 o 
   1   1   4       47.26       56.50      2.60 o 
   2   1   4     1830.73     1840.95     20.36 o 
   3   1   4        2.54        5.85      2.32 o 
   4   1   4      206.49      215.64      7.58 o 
   5   1   4      103.56      100.35      7.83 o 
   6   1   4       32.46       23.85      7.73 o 
  -8   2   4       37.77       20.55      6.42 o 
  -7   2   4        2.32       -5.74      4.24 o 
  -6   2   4       31.27       30.91      5.23 o 
  -5   2   4      463.23      482.69     10.83 o 
  -4   2   4       95.73       98.50      5.11 o 
  -3   2   4      357.83      397.57      8.38 o 
  -2   2   4      114.72      115.82      3.45 o 
  -1   2   4      355.50      357.26      4.92 o 
   0   2   4      181.45      170.78      3.45 o 
   1   2   4      212.76      197.66      4.26 o 
   2   2   4       55.31       56.82      3.09 o 
   3   2   4      204.26      207.26      6.72 o 
   4   2   4        2.07        0.01      3.11 o 
   5   2   4       33.90       25.79      8.77 o 
   6   2   4       55.42       60.09      7.40 o 
  -8   3   4       15.03       -1.12      7.97 o 
  -7   3   4       91.69       98.94      8.59 o 
  -6   3   4        6.13       -2.57      3.46 o 
  -5   3   4       70.01       70.50      5.19 o 
  -4   3   4      278.50      274.51      8.12 o 
  -3   3   4      477.61      489.27      9.82 o 
  -2   3   4      966.78     1117.76     11.35 o 
  -1   3   4        7.21        4.93      0.95 o 
   0   3   4       52.49       47.61      1.82 o 
   1   3   4      364.01      341.33      8.38 o 
   2   3   4       48.53       43.22      2.89 o 
   3   3   4       81.38       79.46      3.68 o 
   4   3   4       70.45       69.85      7.95 o 
   5   3   4       33.44       35.13      5.43 o 
   6   3   4        6.41        2.84      7.32 o 
  -7   4   4      154.94      137.84     12.02 o 
  -6   4   4      292.35      311.37     11.54 o 
  -5   4   4      236.83      228.26      7.92 o 
  -4   4   4      609.99      600.23     13.29 o 
  -3   4   4       65.40       61.60      4.31 o 
  -2   4   4     1175.09     1189.15     12.11 o 
  -1   4   4       91.61      104.91      2.43 o 
   0   4   4     1147.48     1135.95     10.92 o 
   1   4   4      977.00      939.53      9.79 o 
   2   4   4      246.99      236.82      6.73 o 
   3   4   4       61.28       71.15      4.87 o 
   4   4   4        8.71        3.56      3.23 o 
   5   4   4      145.00      150.56      8.77 o 
   6   4   4       69.73       55.58      7.41 o 
  -7   5   4       32.02       23.21      9.51 o 
  -6   5   4        0.14        0.51      3.03 o 
  -5   5   4      465.37      510.89     11.56 o 
  -4   5   4      130.10      147.84      6.08 o 
  -3   5   4      770.85      727.23     11.91 o 
  -2   5   4      240.04      230.40      4.80 o 
  -1   5   4      589.19      565.20      7.22 o 
   0   5   4        6.93        4.42      1.31 o 
   1   5   4      125.00      115.27      3.72 o 
   2   5   4      628.96      613.69     11.10 o 
   3   5   4      142.50      153.09      5.47 o 
   4   5   4      282.99      300.79     14.95 o 
   5   5   4        0.33        1.60      3.97 o 
   6   5   4       61.39       61.37      7.91 o 
  -7   6   4       45.06       39.41      8.53 o 
  -6   6   4       65.93       64.91      5.88 o 
  -5   6   4      135.73      123.36      6.44 o 
  -4   6   4       24.64       20.03      3.07 o 
  -3   6   4      133.07      119.30      5.10 o 
  -2   6   4      534.86      512.65      7.79 o 
  -1   6   4        3.93        3.12      1.42 o 
   0   6   4      205.56      194.64      5.03 o 
   1   6   4        4.64        0.57      1.38 o 
   2   6   4      785.02      822.78     13.70 o 
   3   6   4       14.94       12.92      2.54 o 
   4   6   4        3.39        1.48      3.26 o 
   5   6   4      120.26      119.58      8.77 o 
   6   6   4       32.96       24.92      7.05 o 
  -7   7   4       10.54        5.43      6.08 o 
  -6   7   4        3.45        3.77      4.33 o 
  -5   7   4       16.96       19.55      3.67 o 
  -4   7   4       51.42       46.51      4.24 o 
  -3   7   4       13.14       12.75      2.28 o 
  -2   7   4        2.59        2.49      1.26 o 
  -1   7   4        2.75        3.31      1.58 o 
   0   7   4        4.02        4.20      1.61 o 
   1   7   4      214.49      227.74      7.38 o 
   2   7   4        0.25        2.05      1.89 o 
   3   7   4        2.03        4.58      2.20 o 
   4   7   4        1.69        4.91      3.52 o 
   5   7   4        2.69        1.27      4.30 o 
  -6   8   4       24.02       19.75      4.35 o 
  -5   8   4       25.18       43.47      4.69 o 
  -4   8   4       40.65       47.98      4.38 o 
  -3   8   4      128.08      124.03      5.11 o 
  -2   8   4      684.40      643.71     10.80 o 
  -1   8   4        7.60        3.81      1.80 o 
   0   8   4       86.15       84.31      4.37 o 
   1   8   4        2.65        0.52      2.16 o 
   2   8   4      594.82      555.10     11.06 o 
   3   8   4      322.62      341.25      8.63 o 
   4   8   4        2.54        7.17      2.92 o 
   5   8   4       21.34       22.03      5.50 o 
  -6   9   4        0.27        2.15      3.75 o 
  -5   9   4      338.89      351.99     10.56 o 
  -4   9   4       48.44       54.11      4.39 o 
  -3   9   4      608.16      577.98     10.91 o 
  -2   9   4      244.21      226.28      6.52 o 
  -1   9   4      225.72      223.79      5.95 o 
   0   9   4       93.48       89.11      4.95 o 
   1   9   4       65.14       67.36      6.59 o 
   2   9   4      241.01      240.57     10.29 o 
   3   9   4       29.96       40.10      3.97 o 
   4   9   4      163.73      186.37      7.44 o 
  -5  10   4      111.96      117.94      7.43 o 
  -4  10   4      106.83      114.87      6.30 o 
  -3  10   4       11.94       15.89      2.66 o 
  -2  10   4      190.80      202.51      6.52 o 
  -1  10   4       48.88       42.11      3.85 o 
   0  10   4      579.68      572.69     11.49 o 
   1  10   4      387.50      381.68     13.52 o 
   2  10   4       32.44       36.17      5.40 o 
   3  10   4       12.02       12.95      4.21 o 
   4  10   4       39.74       43.98      5.58 o 
  -5  11   4       53.88       67.77      7.16 o 
  -4  11   4        0.19        5.43      3.31 o 
  -3  11   4        0.13        2.84      2.60 o 
  -2  11   4        3.70        4.80      3.25 o 
  -1  11   4       40.79       35.19      3.78 o 
   0  11   4        0.31        6.50      2.64 o 
   1  11   4        9.72       13.35      4.45 o 
   2  11   4        7.95       19.31      8.86 o 
   3  11   4       46.09       47.54      7.47 o 
  -4  12   4      197.41      187.46     15.65 o 
  -3  12   4       20.73       25.02      4.10 o 
  -2  12   4       19.38       21.99      4.62 o 
  -1  12   4       24.05       31.36      4.24 o 
   0  12   4        6.31       10.71      3.09 o 
   1  12   4        7.27       11.74      5.63 o 
   2  12   4        7.76        4.61      7.09 o 
  -2  13   4       30.54       38.65      9.05 o 
  -1  13   4      248.66      262.22      9.80 o 
   0  13   4       14.05       12.48     11.77 o 
   1  13   4      105.43      111.68     19.64 o 
  -8   1   5        4.68      -10.08      6.34 o 
  -7   1   5      214.10      223.57     10.39 o 
  -6   1   5       27.28       27.33      4.88 o 
  -5   1   5      368.56      372.94     10.54 o 
  -4   1   5      465.28      503.04     11.85 o 
  -3   1   5       90.48       89.73      3.70 o 
  -2   1   5      537.59      571.46      8.80 o 
  -1   1   5      175.39      184.74      3.81 o 
   0   1   5     1166.12     1079.95     18.34 o 
   1   1   5        5.85        3.86      1.33 o 
   2   1   5      197.80      209.78      6.20 o 
   3   1   5      337.83      339.24      8.76 o 
   4   1   5        0.21       -1.59      2.91 o 
   5   1   5        8.37       -0.35      4.37 o 
   6   1   5        5.61       -6.98     13.07 o 
  -8   2   5      117.54      113.26      9.97 o 
  -7   2   5       18.71       11.69      6.41 o 
  -6   2   5      257.40      256.82     10.21 o 
  -5   2   5       36.75       28.20      4.25 o 
  -4   2   5      463.23      460.42      9.50 o 
  -3   2   5      977.02      986.25     13.70 o 
  -2   2   5     1914.41     2034.96     19.83 o 
  -1   2   5      170.91      163.86      3.85 o 
   0   2   5        3.47        2.00      0.91 o 
   1   2   5      490.24      453.41      8.31 o 
   2   2   5       94.14      103.48      5.23 o 
   3   2   5      857.19      893.40     15.05 o 
   4   2   5       50.05       43.06      5.53 o 
   5   2   5      143.22      159.20      9.15 o 
   6   2   5        8.75        0.44      5.04 o 
  -8   3   5        9.14       -3.19      7.69 o 
  -7   3   5      400.47      414.46     13.98 o 
  -6   3   5      158.51      155.27     12.19 o 
  -5   3   5       42.57       57.85      5.71 o 
  -4   3   5       44.83       55.14      4.30 o 
  -3   3   5      481.55      492.28      8.28 o 
  -2   3   5      329.77      333.38      5.42 o 
  -1   3   5       19.47       22.02      1.54 o 
   0   3   5     1497.62     1436.79     17.14 o 
   1   3   5      381.50      361.74     21.31 o 
   2   3   5      336.32      338.47      7.00 o 
   3   3   5      153.12      135.96      6.85 o 
   4   3   5      207.89      226.60      9.43 o 
   5   3   5       67.37       58.50      8.81 o 
   6   3   5       19.92       20.94      6.18 o 
  -7   4   5        5.76       -5.02      8.37 o 
  -6   4   5       64.19       68.63      6.94 o 
  -5   4   5       28.77       23.25      3.83 o 
  -4   4   5       76.24       75.89      4.77 o 
  -3   4   5      185.70      202.26      6.25 o 
  -2   4   5      375.50      367.08      5.90 o 
  -1   4   5       71.71       73.22      2.30 o 
   0   4   5       83.55       80.18      2.56 o 
   1   4   5       31.48       31.13      2.96 o 
   2   4   5       48.36       53.14      3.87 o 
   3   4   5      104.08      100.91      6.14 o 
   4   4   5        0.01       -1.41      3.19 o 
   5   4   5       24.74       16.71      7.11 o 
   6   4   5       13.43        4.17      9.86 o 
  -7   5   5       35.12       28.34      6.50 o 
  -6   5   5       42.02       43.58      6.00 o 
  -5   5   5       21.36       24.47      3.78 o 
  -4   5   5      295.22      282.98      8.12 o 
  -3   5   5      415.12      406.86      8.76 o 
  -2   5   5      371.25      377.15      7.71 o 
  -1   5   5      143.00      151.90      3.16 o 
   0   5   5        2.48        2.59      1.03 o 
   1   5   5      102.89      111.16      4.45 o 
   2   5   5       98.95      110.74      5.02 o 
   3   5   5       72.65       85.83      7.98 o 
   4   5   5      108.37      104.54      7.46 o 
   5   5   5       48.04       43.30      6.59 o 
  -7   6   5        4.06        1.92      7.02 o 
  -6   6   5      224.15      240.62      9.29 o 
  -5   6   5      112.15      112.26      7.10 o 
  -4   6   5      107.24      111.80      5.73 o 
  -3   6   5      472.66      472.42      9.70 o 
  -2   6   5      803.06      785.80     12.46 o 
  -1   6   5      129.75      117.33      3.71 o 
   0   6   5       87.23       84.26      3.94 o 
   1   6   5      272.66      271.43      7.92 o 
   2   6   5       29.95       34.17      3.48 o 
   3   6   5      328.81      330.21     10.44 o 
   4   6   5      101.01      100.59      8.98 o 
   5   6   5       39.54       33.18      6.41 o 
  -7   7   5      241.05      273.34     14.60 o 
  -6   7   5       18.97       18.92      4.59 o 
  -5   7   5      611.57      616.75     13.55 o 
  -4   7   5      143.28      157.84      6.47 o 
  -3   7   5      194.70      189.07      6.28 o 
  -2   7   5      758.97      705.75     11.04 o 
  -1   7   5      334.09      308.31      6.23 o 
   0   7   5     1515.38     1522.72     18.27 o 
   1   7   5       16.97       17.45      4.07 o 
   2   7   5      216.93      223.47      8.08 o 
   3   7   5       36.50       29.38      3.43 o 
   4   7   5       33.07       31.86      5.31 o 
   5   7   5       85.86       89.19      8.47 o 
  -6   8   5       75.40       89.39      7.84 o 
  -5   8   5       24.80       27.38      4.59 o 
  -4   8   5        6.05       12.75      3.79 o 
  -3   8   5      245.25      244.38      7.43 o 
  -2   8   5      818.71      815.71     12.58 o 
  -1   8   5       72.63       73.64      3.78 o 
   0   8   5      317.52      312.67      7.38 o 
   1   8   5      221.28      228.55      9.63 o 
   2   8   5       77.63       75.48      4.68 o 
   3   8   5      114.20      125.81      5.79 o 
   4   8   5        0.05       -1.09      3.57 o 
  -6   9   5        0.01        4.57      5.21 o 
  -5   9   5        5.73       13.64      5.41 o 
  -4   9   5      116.19      123.15      8.02 o 
  -3   9   5        0.28        0.43      2.35 o 
  -2   9   5        5.02        9.95      2.22 o 
  -1   9   5      133.71      138.45      4.90 o 
   0   9   5      192.25      191.11      6.28 o 
   1   9   5       26.08       25.31      4.61 o 
   2   9   5       17.68       23.39      8.50 o 
   3   9   5      102.58       92.98      6.15 o 
   4   9   5       15.48       21.46     11.30 o 
  -5  10   5       37.80       53.16      6.17 o 
  -4  10   5      174.07      182.06      8.76 o 
  -3  10   5        0.54        5.39      2.75 o 
  -2  10   5        0.03        2.34      2.41 o 
  -1  10   5      184.86      183.21      8.88 o 
   0  10   5        2.25        1.78      4.48 o 
   1  10   5      111.66      108.64      9.76 o 
   2  10   5      131.40      130.59     12.05 o 
   3  10   5      102.87      101.22      7.09 o 
  -4  11   5       94.25      107.24      8.04 o 
  -3  11   5      153.25      155.83      7.93 o 
  -2  11   5      164.96      157.02      7.07 o 
  -1  11   5       61.17       63.79      6.36 o 
   0  11   5      149.67      147.94     11.60 o 
   1  11   5        3.08       15.48      7.69 o 
   2  11   5      139.20      161.82     16.30 o 
   3  11   5       65.69       62.03      9.89 o 
  -3  12   5       85.90       86.69      6.53 o 
  -2  12   5      163.54      174.89     11.82 o 
  -1  12   5      137.40      148.90      8.31 o 
   0  12   5        0.68        5.05     10.79 o 
   1  12   5      131.13      126.05     11.45 o 
   2  12   5        4.77        0.77      9.29 o 
  -1  13   5        1.25        7.55     10.28 o 
  -8   0   6       29.78       -3.14     19.98 o 
  -7   0   6      416.85      415.59     20.53 o 
  -6   0   6       27.90       26.68     10.03 o 
  -5   0   6      161.96      198.98     17.43 o 
  -4   0   6      888.77      840.10     20.73 o 
  -3   0   6        1.12        1.56      2.07 o 
  -2   0   6        3.48        1.88      3.23 o 
  -1   0   6     1939.65     1908.98     45.83 o 
   0   0   6     1095.06     1037.28     19.98 o 
   1   0   6      193.01      184.69     11.34 o 
   2   0   6       28.10       28.98      4.97 o 
   3   0   6     1341.62     1401.86     29.24 o 
   4   0   6      141.59      148.39     10.13 o 
   5   0   6       20.21        7.88      9.26 o 
   6   0   6      112.68       86.08     15.54 o 
  -8   1   6       34.66      -15.89     13.03 o 
  -7   1   6      276.96      276.61     14.23 o 
  -6   1   6       76.72       76.36      6.50 o 
  -5   1   6      270.11      298.32      9.90 o 
  -4   1   6     1412.85     1493.50     21.89 o 
  -3   1   6       67.94       75.40      3.62 o 
  -2   1   6      830.81      832.72     10.44 o 
  -1   1   6       17.81       16.34      2.12 o 
   0   1   6      268.29      259.76      5.45 o 
   1   1   6       37.64       34.91      3.73 o 
   2   1   6        1.02        1.06      2.13 o 
   3   1   6     1014.60     1068.26     17.28 o 
   4   1   6       11.86        2.09      4.15 o 
   5   1   6       57.56       51.86      6.85 o 
   6   1   6        5.14      -19.61      9.80 o 
  -8   2   6        2.00      -36.20     18.38 o 
  -7   2   6      109.63      120.29     10.42 o 
  -6   2   6        4.01       -3.55      3.96 o 
  -5   2   6       12.61       11.64      3.38 o 
  -4   2   6      401.97      400.90     11.95 o 
  -3   2   6       47.95       50.77      3.66 o 
  -2   2   6      379.64      394.49      6.83 o 
  -1   2   6        2.46        0.47      1.13 o 
   0   2   6      217.28      197.58      9.12 o 
   1   2   6       81.16       82.60      4.29 o 
   2   2   6       41.50       40.38      3.66 o 
   3   2   6        0.06       -3.85      3.18 o 
   4   2   6       55.51       40.07      5.69 o 
   5   2   6        1.60        3.22      4.97 o 
  -7   3   6       15.06        8.41      6.07 o 
  -6   3   6      180.92      215.86     11.76 o 
  -5   3   6        0.81        1.10      3.40 o 
  -4   3   6       73.59       74.20      6.20 o 
  -3   3   6      133.18      128.23      5.10 o 
  -2   3   6      395.31      393.91      7.00 o 
  -1   3   6      870.68      895.47     11.16 o 
   0   3   6       14.23       11.67      2.26 o 
   1   3   6       83.27       78.46      4.35 o 
   2   3   6       75.51       82.38      4.68 o 
   3   3   6       40.22       39.74      4.85 o 
   4   3   6        2.90        1.54      4.56 o 
   5   3   6       29.05       17.69     18.39 o 
  -7   4   6      146.70      149.14     11.51 o 
  -6   4   6       86.66       89.46      8.98 o 
  -5   4   6      375.54      388.53     13.97 o 
  -4   4   6       85.50       78.53      5.46 o 
  -3   4   6      826.10      843.29     15.32 o 
  -2   4   6      399.43      372.96      8.03 o 
  -1   4   6      483.58      463.88      8.66 o 
   0   4   6        0.22       -0.62      1.39 o 
   1   4   6      410.67      434.14     10.43 o 
   2   4   6      540.85      556.92     15.51 o 
   3   4   6       13.65       17.34      5.11 o 
   4   4   6       89.89       95.24     13.23 o 
   5   4   6        3.39       -6.23     15.31 o 
  -7   5   6       80.68       69.85     17.31 o 
  -6   5   6      117.91      128.08      9.84 o 
  -5   5   6       56.90       58.40      7.02 o 
  -4   5   6      798.32      798.10     15.93 o 
  -3   5   6       33.03       36.74      4.01 o 
  -2   5   6      592.58      552.50     11.77 o 
  -1   5   6      487.57      471.17      8.52 o 
   0   5   6      219.29      216.87      6.89 o 
   1   5   6      160.96      154.80      6.32 o 
   2   5   6       32.31       33.60      4.96 o 
   3   5   6      414.28      425.68     15.08 o 
   4   5   6       12.54        9.13      5.91 o 
   5   5   6      102.03      105.66     12.60 o 
  -7   6   6        1.35        4.05      5.45 o 
  -6   6   6       49.01       47.54      7.79 o 
  -5   6   6       88.70      112.38      7.77 o 
  -4   6   6       29.19       22.08      3.94 o 
  -3   6   6       34.44       28.73      3.81 o 
  -2   6   6       18.30       20.45      3.98 o 
  -1   6   6      359.68      357.71      7.37 o 
   0   6   6        3.72        1.56      1.93 o 
   1   6   6       71.50       75.32      4.84 o 
   2   6   6        0.18       -0.73      2.53 o 
   3   6   6      176.00      187.72     12.88 o 
   4   6   6       23.43       22.24      6.28 o 
   5   6   6        0.14       -0.07      6.31 o 
  -6   7   6       14.99       14.80      5.28 o 
  -5   7   6        5.97        2.75      3.18 o 
  -4   7   6       35.06       38.71      4.64 o 
  -3   7   6       15.06       12.76      3.14 o 
  -2   7   6       14.16       12.34      2.24 o 
  -1   7   6       10.86       10.85      2.72 o 
   0   7   6        2.60        6.90      3.70 o 
   1   7   6       13.92       13.44      2.86 o 
   2   7   6       88.92       93.65      8.41 o 
   3   7   6        0.67        5.70     11.90 o 
   4   7   6        0.89       -1.50      4.85 o 
  -6   8   6       11.09       11.09      7.19 o 
  -5   8   6       50.85       46.78      5.72 o 
  -4   8   6        0.04        2.01      2.90 o 
  -3   8   6       62.78       67.09      6.76 o 
  -2   8   6       15.84       12.70      2.31 o 
  -1   8   6      350.69      337.55      9.82 o 
   0   8   6       36.57       32.24      5.80 o 
   1   8   6       23.45       29.69      5.70 o 
   2   8   6        3.75        6.28      3.28 o 
   3   8   6      193.62      195.20     14.23 o 
   4   8   6      160.60      149.00     10.64 o 
  -5   9   6       18.80       25.22      5.96 o 
  -4   9   6      494.88      517.97     14.16 o 
  -3   9   6        2.79        5.55      6.44 o 
  -2   9   6      517.27      528.09     11.79 o 
  -1   9   6      428.34      426.36     11.59 o 
   0   9   6      112.72      113.37      9.57 o 
   1   9   6      217.41      233.38     12.62 o 
   2   9   6        5.51       15.12     14.10 o 
   3   9   6      196.41      217.49     10.39 o 
  -5  10   6      168.25      193.54      9.78 o 
  -4  10   6       32.28       44.05      6.62 o 
  -3  10   6      124.59      128.46      8.09 o 
  -2  10   6       92.84       90.22      7.75 o 
  -1  10   6      110.24      114.77      8.66 o 
   0  10   6        5.61       12.00      5.94 o 
   1  10   6      268.72      274.27     14.38 o 
   2  10   6      228.60      244.71     14.17 o 
  -4  11   6       78.74      105.92     17.23 o 
  -3  11   6        0.50        2.45      3.96 o 
  -2  11   6        0.01        1.56      3.38 o 
  -1  11   6        0.31        0.89      3.82 o 
   0  11   6       26.82       31.95      6.69 o 
   1  11   6       19.96       38.86      8.56 o 
   2  11   6       12.21       37.50     25.54 o 
  -2  12   6       31.97       28.14      6.17 o 
  -1  12   6        8.92       12.19      8.82 o 
   0  12   6       43.01       62.39     19.05 o 
  -7   1   7       37.42       18.34     13.06 o 
  -6   1   7      228.75      266.62     19.85 o 
  -5   1   7       72.73       78.84     12.17 o 
  -4   1   7      292.58      276.07     17.19 o 
  -3   1   7      611.34      597.61     12.45 o 
  -2   1   7        8.94        9.69      2.38 o 
  -1   1   7      634.84      648.99     11.58 o 
   0   1   7      124.36      119.16      5.41 o 
   1   1   7      371.20      395.28     17.02 o 
   2   1   7        8.01        8.32      3.61 o 
   3   1   7      106.88      128.67      8.88 o 
   4   1   7      249.45      269.45     18.97 o 
   5   1   7        3.85        6.81      7.49 o 
  -7   2   7      134.70      134.10     17.10 o 
  -6   2   7      214.97      214.80     18.35 o 
  -5   2   7      163.65      169.73     15.01 o 
  -4   2   7        1.79        3.89      3.89 o 
  -3   2   7      225.54      220.73     11.33 o 
  -2   2   7      846.72      798.04     13.84 o 
  -1   2   7      406.84      411.30      9.15 o 
   0   2   7      122.99      121.21      5.67 o 
   1   2   7       58.07       59.05      8.79 o 
   2   2   7      249.12      276.11     12.50 o 
   3   2   7        1.18        2.46      3.63 o 
   4   2   7      198.89      228.56     17.20 o 
   5   2   7       32.25       17.79      8.59 o 
  -7   3   7        2.98       -9.34     10.45 o 
  -6   3   7      436.96      441.08     23.00 o 
  -5   3   7      314.72      329.66     19.10 o 
  -4   3   7       17.66       18.93      7.49 o 
  -3   3   7      208.88      210.41      9.61 o 
  -2   3   7       76.55       77.86      4.72 o 
  -1   3   7      529.80      504.68     10.27 o 
   0   3   7       31.47       32.41      3.63 o 
   1   3   7      476.16      495.19     14.51 o 
   2   3   7       21.17       18.49      5.52 o 
   3   3   7      143.29      151.34     12.94 o 
   4   3   7      153.44      183.58     15.76 o 
   5   3   7       47.89       68.28     13.17 o 
  -7   4   7       13.48       -9.16      9.54 o 
  -6   4   7       40.88       38.69     10.87 o 
  -5   4   7       56.43       58.39     10.44 o 
  -4   4   7        3.13       -5.80      6.57 o 
  -3   4   7       24.46       20.63      4.00 o 
  -2   4   7       94.44       96.44      4.39 o 
  -1   4   7      143.96      142.91      5.69 o 
   0   4   7       66.23       74.12      6.63 o 
   1   4   7       96.86      103.57      7.26 o 
   2   4   7       22.67       16.77      5.97 o 
   3   4   7        6.95        4.56      4.86 o 
   4   4   7       13.60       19.55      7.57 o 
   5   4   7        0.02       -0.96      7.30 o 
  -7   5   7       10.08       -1.77      9.64 o 
  -6   5   7       43.17       48.45     11.07 o 
  -5   5   7       87.56      110.69     12.59 o 
  -4   5   7       56.87       62.43      6.81 o 
  -3   5   7      198.34      190.49      7.61 o 
  -2   5   7      198.87      199.42      6.10 o 
  -1   5   7      231.75      225.54      6.48 o 
   0   5   7       92.95       99.00      8.25 o 
   1   5   7        1.72        0.11      2.96 o 
   2   5   7       19.51       22.42      6.70 o 
   3   5   7       21.63       19.72      5.59 o 
   4   5   7       19.29       15.60      7.66 o 
  -6   6   7       14.97       11.82      8.57 o 
  -5   6   7      175.31      201.04     10.99 o 
  -4   6   7      235.16      226.35      8.87 o 
  -3   6   7       78.08       83.35      6.55 o 
  -2   6   7      564.25      551.04     10.15 o 
  -1   6   7      159.44      153.00      5.55 o 
   0   6   7       48.05       49.92      4.37 o 
   1   6   7        0.07        3.12      3.93 o 
   2   6   7      144.41      160.79      8.94 o 
   3   6   7       52.68       49.91     11.94 o 
   4   6   7      116.34      102.86     23.66 o 
  -6   7   7      342.17      369.62     21.21 o 
  -5   7   7       89.01      111.16     10.10 o 
  -4   7   7      354.49      361.04     11.37 o 
  -3   7   7      244.72      260.56      9.27 o 
  -2   7   7       29.13       26.96      3.85 o 
  -1   7   7      989.37      978.91     15.71 o 
   0   7   7      246.14      242.91      7.82 o 
   1   7   7      813.10      856.70     16.95 o 
   2   7   7       13.34       23.40      7.23 o 
   3   7   7       61.64       65.94      7.71 o 
   4   7   7       76.93       73.92     19.15 o 
  -6   8   7        8.60       27.05     10.81 o 
  -5   8   7       62.32       65.95      8.13 o 
  -4   8   7      106.81      112.25      7.95 o 
  -3   8   7        5.00        5.76      3.17 o 
  -2   8   7      207.31      199.01      8.73 o 
  -1   8   7      264.67      264.93     10.48 o 
   0   8   7       74.06       68.84      7.85 o 
   1   8   7       37.56       51.92      6.80 o 
   2   8   7      123.00      137.27     17.70 o 
   3   8   7       49.76       46.93      6.77 o 
  -5   9   7        0.01        5.46      6.42 o 
  -4   9   7        0.23        3.81      5.77 o 
  -3   9   7      111.32      118.61      7.58 o 
  -2   9   7        8.75        6.83      3.96 o 
  -1   9   7        2.62        5.45      3.61 o 
   0   9   7       19.02       32.70      6.86 o 
   1   9   7      127.77      140.87     10.44 o 
   2   9   7        3.57       31.42      8.23 o 
   3   9   7       34.99       39.92     15.40 o 
  -4  10   7       27.04       39.53      7.16 o 
  -3  10   7       60.94       61.51      7.25 o 
  -2  10   7       16.70       13.56      4.67 o 
  -1  10   7       11.51       19.88      4.95 o 
   0  10   7      153.28      158.53     11.74 o 
   1  10   7        0.16        3.29      9.18 o 
   2  10   7       38.26      112.39     12.29 o 
  -3  11   7      196.81      220.49     21.00 o 
  -2  11   7       52.42       64.73     11.02 o 
  -1  11   7      152.42      144.76     16.71 o 
   0  11   7        1.12       16.40     16.99 o 
   1  11   7       79.42      133.84     30.25 o 
  -7   0   8        6.50       -4.35     17.44 o 
  -6   0   8      742.21      733.91     41.96 o 
  -5   0   8        0.06        1.92     13.09 o 
  -4   0   8       52.07       54.82      8.28 o 
  -3   0   8       99.11       89.73      8.58 o 
  -2   0   8        6.11        6.65      3.54 o 
  -1   0   8      117.46      113.63     15.52 o 
   0   0   8      664.39      680.42     24.97 o 
   1   0   8      497.90      547.12     23.11 o 
   2   0   8       19.42       20.94      7.02 o 
   3   0   8        7.20        1.74      6.20 o 
   4   0   8      171.26      174.79     17.11 o 
  -7   1   8       81.63       63.30     15.35 o 
  -6   1   8       96.51       95.00     14.75 o 
  -5   1   8      115.25      120.66     14.44 o 
  -4   1   8      374.85      378.36     13.59 o 
  -3   1   8     1443.81     1425.23     21.59 o 
  -2   1   8       93.07       90.62      5.40 o 
  -1   1   8      277.46      280.32      8.73 o 
   0   1   8      114.14      104.70      8.23 o 
   1   1   8        9.01        8.19      3.52 o 
   2   1   8       80.51       81.59     11.45 o 
   3   1   8        0.00        0.79      3.94 o 
   4   1   8      432.32      520.67     27.36 o 
  -7   2   8        7.06       -3.59     14.18 o 
  -6   2   8      176.23      183.52     17.60 o 
  -5   2   8        4.08       -1.52      8.23 o 
  -4   2   8        0.15       -1.13      6.70 o 
  -3   2   8      165.05      158.97      6.89 o 
  -2   2   8       18.62       22.24      3.24 o 
  -1   2   8      221.63      221.15      7.83 o 
   0   2   8        5.59        1.54      2.76 o 
   1   2   8       92.98      106.60      7.91 o 
   2   2   8       23.39       30.80      5.55 o 
   3   2   8       11.77       11.44      6.85 o 
   4   2   8        9.41       22.78      8.51 o 
  -7   3   8      167.29      162.24     18.51 o 
  -6   3   8        6.17       -3.47      9.12 o 
  -5   3   8      216.75      224.39     17.54 o 
  -4   3   8       22.00       22.33      8.02 o 
  -3   3   8       35.37       35.07      4.95 o 
  -2   3   8       17.71       17.53      3.14 o 
  -1   3   8      188.00      188.41      7.30 o 
   0   3   8      515.53      562.14     15.98 o 
   1   3   8        4.61        4.26      3.41 o 
   2   3   8       59.44       45.69      8.44 o 
   3   3   8        8.23       10.86      6.54 o 
   4   3   8       17.84       32.91      9.82 o 
  -7   4   8       98.62       93.99     15.82 o 
  -6   4   8      252.39      237.75     18.66 o 
  -5   4   8        6.07       10.98      8.11 o 
  -4   4   8      249.83      241.63     15.96 o 
  -3   4   8        0.90        1.58      3.02 o 
  -2   4   8      664.64      642.84     14.83 o 
  -1   4   8      535.01      527.72     15.12 o 
   0   4   8       75.14       61.42      7.94 o 
   1   4   8        9.36        7.74      4.85 o 
   2   4   8       77.58       77.46     10.16 o 
   3   4   8      247.64      274.48     17.75 o 
   4   4   8        4.77        6.38      6.99 o 
  -6   5   8       21.01       13.60      9.60 o 
  -5   5   8      206.89      199.45     20.19 o 
  -4   5   8      189.97      201.05     14.39 o 
  -3   5   8      673.83      624.00     15.30 o 
  -2   5   8        1.20        2.39      2.47 o 
  -1   5   8      232.07      226.26      9.54 o 
   0   5   8      496.96      519.03     15.53 o 
   1   5   8       41.73       40.36      7.34 o 
   2   5   8      178.47      185.28     13.17 o 
   3   5   8        1.93        5.94      6.18 o 
   4   5   8      164.56      173.70     15.87 o 
  -6   6   8        9.80        0.69      8.02 o 
  -5   6   8       26.72       28.09      8.62 o 
  -4   6   8       55.49       57.86      9.38 o 
  -3   6   8        8.07       11.51      3.45 o 
  -2   6   8       29.26       26.42      3.93 o 
  -1   6   8        0.02        0.42      2.85 o 
   0   6   8      136.16      148.62      8.35 o 
   1   6   8        7.09        8.05      4.43 o 
   2   6   8        4.60        4.20      4.74 o 
   3   6   8        0.50        3.76      5.65 o 
  -6   7   8       13.16       14.95      8.84 o 
  -5   7   8        8.45       13.47      7.69 o 
  -4   7   8        3.15        1.48      5.38 o 
  -3   7   8       40.28       42.30      5.93 o 
  -2   7   8        0.50       -1.65      2.75 o 
  -1   7   8       11.00       10.37      3.59 o 
   0   7   8        8.90        7.10      3.55 o 
   1   7   8        4.87        5.94      4.32 o 
   2   7   8       16.24        8.93      5.42 o 
   3   7   8       27.58       22.81      7.05 o 
  -5   8   8        2.11        9.11     14.98 o 
  -4   8   8       48.82       44.98      8.83 o 
  -3   8   8       18.33       16.94      5.58 o 
  -2   8   8       37.43       21.04      4.48 o 
  -1   8   8        2.79        7.15      7.45 o 
   0   8   8       89.64       82.38     14.04 o 
   1   8   8       38.01       39.20      6.11 o 
   2   8   8        0.73        1.12      4.86 o 
  -5   9   8      312.21      266.05     24.59 o 
  -4   9   8       79.66       92.62     17.42 o 
  -3   9   8      402.21      406.33     10.60 o 
  -2   9   8       12.50        9.37      5.28 o 
  -1   9   8      253.51      244.37     22.26 o 
   0   9   8      407.88      416.34     28.93 o 
   2   9   8      189.47      188.19     11.23 o 
  -4  10   8      116.33      131.99     11.10 o 
  -3  10   8        0.26        2.33      5.18 o 
  -2  10   8       93.63       99.60     17.39 o 
  -1  10   8      141.48      125.74     18.61 o 
   0  10   8       24.95       15.07     10.65 o 
  -2  11   8        1.55        1.72      9.22 o 
  -1  11   8        1.60       12.48     10.17 o 
  -7   1   9      263.34      286.24     23.78 o 
  -6   1   9       87.76       71.56     14.43 o 
  -5   1   9      123.13      109.87     14.32 o 
  -4   1   9       98.46      131.80      7.26 o 
  -3   1   9      126.80      111.19      6.53 o 
  -2   1   9      493.57      476.24     11.23 o 
  -1   1   9        1.73        1.90      3.14 o 
   0   1   9      403.40      428.02     14.77 o 
   1   1   9       96.17       85.98      8.25 o 
   2   1   9       86.04       83.63      8.80 o 
   3   1   9       18.07       18.02      5.78 o 
   4   1   9       40.22       43.96     11.84 o 
  -7   2   9        8.71      -14.36     11.58 o 
  -6   2   9       76.40       56.79     13.38 o 
  -5   2   9      502.21      468.45     22.86 o 
  -4   2   9       34.49       30.18      5.77 o 
  -3   2   9       29.22       31.48      4.27 o 
  -2   2   9       32.11       24.27      3.89 o 
  -1   2   9      417.10      409.23     13.69 o 
   0   2   9        7.15        1.95      5.20 o 
   1   2   9       50.00       62.09     13.71 o 
   2   2   9       75.98       86.64     11.73 o 
   3   2   9       64.20       77.13     12.72 o 
   4   2   9        2.53       10.62      8.68 o 
  -6   3   9       39.26       24.58     12.09 o 
  -5   3   9      237.03      230.04     18.82 o 
  -4   3   9      375.05      370.88     13.37 o 
  -3   3   9        0.19        0.13      3.11 o 
  -2   3   9      280.61      260.06     11.07 o 
  -1   3   9        0.05        1.50      3.45 o 
   0   3   9      344.81      362.52     18.39 o 
   1   3   9       44.88       38.61      8.03 o 
   2   3   9       91.86      113.89     13.16 o 
   3   3   9        2.23       -4.86      5.96 o 
  -6   4   9        8.67      -12.79      8.63 o 
  -5   4   9       85.87       73.85     12.45 o 
  -4   4   9       31.37       27.72      5.47 o 
  -3   4   9        0.81        3.57      4.88 o 
  -2   4   9        0.09        0.70      3.01 o 
  -1   4   9       22.32       20.28      4.44 o 
   0   4   9       23.63       22.84      6.13 o 
   1   4   9       44.82       43.01      8.81 o 
   2   4   9       60.56       43.07      8.82 o 
   3   4   9        5.38       17.06      7.40 o 
  -6   5   9       24.35        2.20      9.37 o 
  -5   5   9       33.02       28.04      9.81 o 
  -4   5   9      105.11      115.82      8.14 o 
  -3   5   9       85.03       85.73      6.62 o 
  -2   5   9       98.99       78.10      7.21 o 
  -1   5   9       47.48       48.07      5.87 o 
   0   5   9       97.94       77.08      9.37 o 
   1   5   9       48.73       42.14      7.97 o 
   2   5   9        2.20        2.49      5.19 o 
   3   5   9        2.82       -2.00      6.19 o 
  -6   6   9       24.25       14.96      9.69 o 
  -5   6   9       82.26       85.64     12.65 o 
  -4   6   9       61.50       54.68      6.38 o 
  -3   6   9      229.37      223.34      9.67 o 
  -2   6   9       27.13       20.77      4.48 o 
  -1   6   9      380.69      408.77     14.17 o 
   0   6   9        0.34       -1.08      4.45 o 
   1   6   9        4.65        0.46      4.72 o 
   2   6   9       11.84       11.36      6.31 o 
   3   6   9       40.76       51.49      9.68 o 
  -5   7   9      261.73      294.66     19.41 o 
  -4   7   9      152.71      166.13      9.40 o 
  -3   7   9       87.72       84.58      7.76 o 
  -2   7   9      242.94      238.59     26.37 o 
  -1   7   9        1.92        5.94      3.84 o 
   0   7   9      667.94      681.24     23.01 o 
   1   7   9      147.92      129.33     10.71 o 
   2   7   9      290.65      303.83     17.14 o 
  -5   8   9        6.90       10.35      8.06 o 
  -4   8   9       26.18       24.50      5.04 o 
  -3   8   9      131.83      131.70      8.58 o 
  -2   8   9        0.34       -4.19      2.96 o 
  -1   8   9       93.11       85.82      6.90 o 
   0   8   9       24.22       16.02      4.99 o 
   1   8   9       56.21       55.53      7.87 o 
  -4   9   9        0.31        7.28      7.77 o 
  -3   9   9       11.88       14.09      6.14 o 
  -2   9   9       63.99       77.97     15.94 o 
  -1   9   9       11.00       15.90      9.52 o 
  -2  10   9        4.07        3.39      9.08 o 
  -1  10   9       25.98       29.87     12.37 o 
  -6   0  10        3.56      -25.10     14.96 o 
  -5   0  10      683.57      784.24     49.53 o 
  -4   0  10       43.14       33.43      7.11 o 
  -3   0  10        0.18       -5.09     12.76 o 
  -2   0  10       23.81       22.11      6.58 o 
  -1   0  10       19.31       13.59      5.86 o 
   0   0  10      119.96      140.30     13.74 o 
   1   0  10      124.15      123.99     14.89 o 
   2   0  10      164.14      213.82     17.92 o 
   3   0  10        1.57        4.96      8.01 o 
  -6   1  10      105.78      104.09     17.19 o 
  -5   1  10        0.32      -14.34     12.95 o 
  -4   1  10      101.08      107.52      7.52 o 
  -3   1  10      282.16      279.43      9.72 o 
  -2   1  10      794.42      784.84     20.68 o 
  -1   1  10       88.39       81.42      7.85 o 
   0   1  10       51.43       47.18     11.28 o 
   1   1  10      121.16      123.26     10.45 o 
   2   1  10        8.22       -1.81      4.54 o 
   3   1  10       39.93       36.98     10.51 o 
  -6   2  10       13.63       -0.52     11.68 o 
  -5   2  10      167.00      189.81     18.65 o 
  -4   2  10        1.72       -4.95      3.77 o 
  -3   2  10        3.71        2.38      3.06 o 
  -2   2  10       31.24       32.81      5.29 o 
  -1   2  10        6.02        7.40      3.78 o 
   0   2  10       95.75       99.24     11.59 o 
   1   2  10        6.61        5.51      6.12 o 
   2   2  10       31.88       26.19      8.66 o 
   3   2  10        5.27        4.19      7.20 o 
  -6   3  10      191.25      170.90     18.37 o 
  -5   3  10        0.23       -5.48      4.83 o 
  -4   3  10      156.46      173.18     10.79 o 
  -3   3  10       45.74       37.73      6.18 o 
  -2   3  10        5.32        5.39      3.78 o 
  -1   3  10        0.59       -2.61      4.23 o 
   0   3  10       57.41       71.42     10.41 o 
   1   3  10      233.94      227.35     16.68 o 
   2   3  10        0.33       -3.61      5.61 o 
   3   3  10       24.36       13.47      8.59 o 
  -6   4  10       15.66       12.93     10.81 o 
  -5   4  10      228.95      240.18     12.33 o 
  -4   4  10       24.72       20.53      5.51 o 
  -3   4  10       75.77       78.74      8.15 o 
  -2   4  10       16.89       15.50      4.53 o 
  -1   4  10      336.64      343.25     17.46 o 
   0   4  10      391.91      428.13     20.76 o 
   1   4  10        0.93       -2.71      5.18 o 
   2   4  10        4.30        5.19      6.28 o 
  -5   5  10        1.78       -2.39      7.74 o 
  -4   5  10      196.47      185.32     10.13 o 
  -3   5  10      232.53      231.89     11.51 o 
  -2   5  10      293.08      285.58     24.75 o 
  -1   5  10       29.35       30.72      7.09 o 
   0   5  10       43.65       29.75      7.18 o 
   1   5  10      304.02      300.54     17.66 o 
   2   5  10        1.97       -1.92      5.92 o 
  -5   6  10        8.82       -0.33      5.17 o 
  -4   6  10        3.10        8.25      4.18 o 
  -3   6  10       16.13       20.67      4.94 o 
  -2   6  10       66.03       67.88      7.32 o 
  -1   6  10       25.52       16.08      5.73 o 
   0   6  10        0.50        3.25      5.16 o 
   1   6  10       25.23       25.28      7.27 o 
   2   6  10        3.70        3.79      6.27 o 
  -4   7  10        0.72        1.70      4.03 o 
  -3   7  10        0.14       -4.39      5.27 o 
  -2   7  10       26.51       17.69      4.88 o 
  -1   7  10        0.72        2.10      4.66 o 
   0   7  10        4.48        7.24      5.56 o 
   1   7  10        3.54       -0.24      5.22 o 
  -3   8  10       19.95       13.26      4.77 o 
  -2   8  10       39.30       28.48      5.46 o 
  -1   8  10        6.62        1.84      4.52 o 
   0   8  10       14.72        9.90      5.33 o 
  -5   1  11      105.46      114.84     18.39 o 
  -4   1  11       22.87       21.86      7.84 o 
  -3   1  11       73.47       75.55      8.16 o 
  -2   1  11       32.22       24.68      5.41 o 
  -1   1  11      264.38      233.96     12.03 o 
   0   1  11        8.58       11.72      6.12 o 
   1   1  11      160.24      180.08     11.93 o 
   2   1  11       57.74       43.78     11.55 o 
  -5   2  11       14.96        4.48      8.05 o 
  -4   2  11      541.10      521.29     16.95 o 
  -3   2  11        2.04        1.59      5.02 o 
  -2   2  11       23.09       19.58      7.02 o 
  -1   2  11        2.80        2.52      5.60 o 
   0   2  11      130.41      154.10     14.52 o 
   1   2  11       25.50       47.65     11.05 o 
   2   2  11        5.10        8.05      7.67 o 
  -5   3  11       71.02       70.95     18.39 o 
  -4   3  11       43.34       40.64      7.43 o 
  -3   3  11      281.96      287.22     13.60 o 
  -2   3  11       14.92       12.76      5.93 o 
  -1   3  11      182.79      197.33     15.07 o 
   0   3  11       14.71       17.29      7.22 o 
   1   3  11      117.09      112.91     14.75 o 
  -5   4  11        2.85       -2.73      4.98 o 
  -4   4  11       85.00       83.00      8.97 o 
  -3   4  11        9.11        9.53      4.79 o 
  -2   4  11        2.66        6.30      5.26 o 
  -1   4  11       10.30        7.02      6.15 o 
   0   4  11        1.19       -0.83      5.55 o 
   1   4  11        1.23       -9.76      5.85 o 
  -4   5  11       15.66       17.80      5.49 o 
  -3   5  11       75.90       73.36      8.25 o 
  -2   5  11       83.66       60.88      9.04 o 
  -1   5  11       42.89       43.32      8.75 o 
   0   5  11        3.43        4.37      5.85 o 
   1   5  11       27.90       23.78      8.11 o 
  -4   6  11      117.75       99.76     11.19 o 
  -3   6  11        2.60        4.82      4.22 o 
  -2   6  11      117.63      109.57     10.50 o 
  -1   6  11        3.50        8.57      5.79 o 
   0   6  11      162.14      172.00     14.33 o 
  -3   7  11      135.94      124.74     12.64 o 
  -2   7  11        2.32        4.76      5.39 o 
  -1   7  11      141.52      157.80     12.47 o 
  -4   0  12      342.77      327.40     21.20 o 
  -3   0  12      104.40       96.46     13.87 o 
  -2   0  12       21.48       17.65      8.06 o 
  -1   0  12      101.85      113.85     14.85 o 
   0   0  12       39.73       21.95      9.32 o 
  -4   1  12       38.15       32.91      8.86 o 
  -3   1  12       43.78       40.99      6.82 o 
  -2   1  12      129.88      135.83     11.02 o 
  -1   1  12      276.05      278.56     14.28 o 
   0   1  12       50.65       43.86     10.81 o 
  -4   2  12       98.47      100.66     13.57 o 
  -3   2  12        0.13       -1.96      5.42 o 
  -2   2  12        7.71        2.24      5.79 o 
  -1   2  12        1.83       -0.17      5.82 o 
   0   2  12        1.10        3.20      7.06 o 
  -4   3  12        0.90       -1.34      9.80 o 
  -3   3  12       66.24       59.37     10.05 o 
  -2   3  12       41.17       32.46      8.24 o 
  -1   3  12        0.21       -1.83      6.07 o 
   0   3  12        5.92        7.06      7.33 o 
  -3   4  12       86.90       82.43     11.43 o 
  -2   4  12        3.52        6.15      5.85 o 
  -1   4  12       19.46       14.48      7.59 o 
  -2   5  12      156.43      152.02     13.60 o 
                                                 
